# Supplementary material for: Salvinia-like slippery surface with stable and mobile water/air contact line
Source: Natl Sci Rev. 2020 Jul 2;8(5):nwaa153. doi: 10.1093/nsr/nwaa153 (PMC8288347; doi:10.1093/nsr/nwaa153)
Supplement: nwaa153_Supplemental_Files [file nwaa153_supplemental_files.zip]

Archive with 9 entries (9 files):
- Revised_Video_S1.wmv
- Revised_Video_S2.wmv
- Revised_Video_S3.wmv
- Revised_Video_S4.wmv
- Revised_Video_S5.wmv
- Revised_Video_S6.wmv
- Revised_Video_S7.wmv
- Revised_Video_S8.wmv
- NSR_MS-2020-442.R1-SI.docx
